# Supplementary material for: Rapid detection of FadA in Fusobacterium nucleatum using the quantitative LAMP colorimetric phenol red method in stool samples from colorectal cancer patients
Source: Sci Rep. 2024 Jun 14;14:13739. doi: 10.1038/s41598-024-62846-x (PMC11178829; doi:10.1038/s41598-024-62846-x)
Supplement: Supplementary file 1 — Supplementary Information. [file 41598_2024_62846_MOESM1_ESM.xlsx]

## Sheet: Sheet1
			absorbtion using a spectrophotometer		F. nucleatum DNA ng/ul
	Samples	No.	Abs without diluted	Abs with diluted 1000X	ng/ul	Log ng/ul	P+ OR N- By Color
	Standard	S20	1.292		2e-05	0	N-
	Standard	S19	1.291		0.0002	0	N-
	Standard - LODs	S18	0.661		0.0005	-3.30103	P+
	Standard	S17	0.632		0.001	-3	P+
	Standard	S16	0.602		0.002	-2.69897	P+
	Standard	S15	0.512		0.02	-1.69897	P+
	Standard	S14	0.463		0.05	-1.30103	P+
	Standard	S13	0.434		0.1	-1	P+
	Standard	S12	0.417		0.15	-0.823909	P+
	Standard	S11	0.392		0.2	-0.69897	P+
	Standard	S10	0.366		0.5	-0.30103	P+
	Standard	S9	0.339		1	0	P+
	Standard	S8	0.324		1.5	0.176091	P+
	Standard	S7	0.315		2	0.30103	P+
	Standard	S6	0.268		5	0.69897	P+
	Standard	S5	0.238		10	1	P+
	Standard	S4	0.22		15	1.17609	P+
	Standard	S3	0.198		20	1.30103	P+
	Standard	S2	0.118		200	2.30103	P+
	Standard	S1	0.013		2000	3.30103	P+
	Escherichia coli (E. coli)	E.c.	1.341		0	0	N-
	Faecalibacterium prausnitzii	F.p,	1.343		0	0	N-
	Bacteroides fragilis	B,f,	1.342		0	0	N-
	Bifidobacterium longum	B.l.	1.342		0	0	N-
	Bifidobacterium bifidum	B.b.	1.345		0	0	N-
	Lactobacillus acidophilus	L.a.	1.341		0	0	N-
	Lactobacillus salivarius	L.s.	1.341		0	0	N-
	Clostridium difficile	C.d.	1.343	0.632	0	0	N-
	Salmonella spp (S. typhi)	S.t.	1.347		0	0	N-
	Shigella spp. (S. dysenteriae)	S.d.	1.348		0	0	N-
	Shigella spp. (S. flexneri)	S.f.	1.349		0	0	N-
	Campylobacter spp (C. jejuni)	C.j.	1.348		0	0	N-
	Campylobacter spp (C. coli)	C.c.	1.35		0	0	N-
	Yersinia enterocolitica	Y.e.	1.349	0.632	0.000996451	-3.00154	N-
	CRC	No.1		0.466	48.5487	-1.31382	P+
	CRC	No.2	0.455		0.062808	-1.20199	P+
	CRC	No.3	0.469		0.0452561	-1.34432	P+
	CRC	No.4		0.452	67.3777	-1.17148	P+
	CRC	No.5	0.457		0.0599351	-1.22232	P+
	CRC	No.6	0.45		0.0706074	-1.15115	P+
	CRC	No.7	0.428		0.118175	-0.927476	P+
	CRC	No.8		0.424	129.775	-0.886808	P+
	CRC	No.9	0.409		0.184373	-0.734303	P+
	CRC	No.10	0.209		19.9112	1.2991	P+
	CRC	No.11		0.431	110.16	-0.957977	P+
	CRC	No.12	0.415		0.160212	-0.795305	P+
	CRC	No.13	0.42		0.142515	-0.84614	P+
	CRC	No.14	0.423		0.132849	-0.876641	P+
	CRC	No.15	0.467		0.0474254	-1.32399	P+
	CRC	No.16		0.459	57.1935	-1.24265	P+						F. nucleatum DNA ng/ul range	H.Control	H.Control	CRC	CRC
	CRC	No.17	0.411		0.175939	-0.754637	P+						0.002--0.02	20	0.392157	0	0	LOW
	CRC	No.18	0.423		0.132849	-0.876641	P+						0.02--0.2	23	0.45098	58	0.29	MODERATE
	CRC	No.19	0.419		0.14589	-0.835973	P+						0.2--2	2	0.0392157	1	0.005	moderately high
	CRC	No.20	0.296		2.59757	0.414568	P+						2--20	5	0.0980392	28	0.14	HIGH
	CRC	No.21	0.229		12.4669	1.09576	P+						20--200	1	0.0196078	60	0.3	HIGH
	CRC	No.22	0.417		0.152884	-0.815639	P+						200--2000	0	0	28	0.14	VERY HIGH
	CRC	No.23		0.431	110.16	-0.957977	P+						2000--20,000	0	0	18	0.09	Very HIGH
	CRC	No.24	0.421		0.139217	-0.856307	P+						20,000--200,000	0	0	7	0.035	Extremely HIGH
	CRC	No.25		0.474	40.2571	-1.39516	P+							51	1	200	1
	CRC	No.26	0.425		0.126772	-0.896975	P+
	CRC	No.27		0.445	79.3752	-1.10031	P+			Fn DNA ng/ul
	CRC	No.28	0.409		0.184373	-0.734303	P+			CRC	H.Control
	CRC	No.29	0.408		0.18874	-0.724136	P+			48.5487	0		t-Test: Two-Sample Assuming Unequal Variances
	CRC	No.30		0.477	37.5268	-1.42566	P+			0.062808	0
	CRC	No.31	0.433		0.105121	-0.978311	P+			0.0452561	0			CRC	H.Control
	CRC	No.32		0.485	31.1175	-1.50699	P+			67.3777	0		Mean	1902.16	1.76122
	CRC	No.33	0.428		0.118175	-0.927476	P+			0.0599351	0.0234964		Variance	5.1206e+07	30.3425
	CRC	No.34		0.186	34114.4	1.53294	P+			0.0706074	0		Observations	200	51
	CRC	No.35	0.421		0.139217	-0.856307	P+			0.118175	7.10803		Hypothesized Mean Difference	0
	CRC	No.36	0.423		0.132849	-0.876641	P+			129.775	16.9016		df	199
	CRC	No.37	0.455		0.062808	-1.20199	P+			0.184373	0.102689		t Stat	3.75577
	CRC	No.38	0.453		0.0658187	-1.18165	P+			19.9112	0.0318546		P(T<=t) one-tail	0.000113436
	CRC	No.39	0.502		0.0209009	-1.67983	P+			110.16	0.11016		t Critical one-tail	1.65255
	CRC	No.40	0.45		0.0706074	-1.15115	P+			0.160212	0.0706074		P(T<=t) two-tail	0.000226872
	CRC	No.41	0.429		0.11544	-0.937643	P+			0.142515	0.197787		t Critical two-tail	1.97196
	CRC	No.42	0.409		0.184373	-0.734303	P+			0.132849	2.05541
	CRC	No.43	0.235		10.8332	1.03476	P+			0.0474254	0.274496
	CRC	No.44		0.37	459.42	-0.33779	P+			57.1935	0
	H.Control	No.45	N-		0	0	N-			0.175939	0			CRC	H.Control
	H.Control	No.46	N-		0	0	N-			0.132849	0		Mean (ng/ul)	1902.16	1.76122
	H.Control	No.47	N-		0	0	N-			0.14589	0		Mean (log10 ng/ul)	3.27925	0.245813
	H.Control	No.48	N-		0	0	N-			2.59757	0			200	51
	H.Control	No.49	0.497		0.0234964	-1.629	P+			12.4669	0
	H.Control	No.50	N-		0	0	N-			0.152884	0
	CRC	No.51	0.36		0.580604	-0.23612	P+			110.16	0
	CRC	No.52	0.298		2.47876	0.394234	P+			0.139217	0
	CRC	No.53	0.415		0.160212	-0.795305	P+			40.2571	0
	CRC	No.54	0.434		0.102689	-0.988478	P+			0.126772	0
	CRC	No.55	0.423		0.132849	-0.876641	P+			79.3752	0.0545774
	CRC	No.56	0.467		0.0474254	-1.32399	P+			0.184373	0.129775
	CRC	No.57	0.422		0.135996	-0.866474	P+			0.18874	0.123839
	CRC	No.58	0.423		0.132849	-0.876641	P+			37.5268	0
	CRC	No.59	0.467		0.0474254	-1.32399	P+			0.105121	0.171868
	CRC	No.60	0.417		0.152884	-0.815639	P+			31.1175	0.160212
	CRC	No.61	0.413		0.167892	-0.774971	P+			0.118175	0.180107
	CRC	No.62	0.425		0.126772	-0.896975	P+			34114.4	0.095724
	CRC	No.63	0.407		0.193211	-0.713969	P+			0.139217	0.118175
	CRC	No.64	0.408		0.18874	-0.724136	P+			0.132849	0.139217
	CRC	No.65	0.433		0.105121	-0.978311	P+			0.062808	0.167892
	CRC	No.66	0.428		0.118175	-0.927476	P+			0.0658187	0.0276802
	CRC	No.67	0.421		0.139217	-0.856307	P+			0.0209009	13.3739
	CRC	No.68		0.431	110.16	-0.957977	P+			0.0706074	17.7118
	CRC	No.69		0.419	145.89	-0.835973	P+			0.11544	29.0071
	CRC	No.70	0.441		0.0871672	-1.05965	P+			0.184373	0.160212
	CRC	No.71		0.444	81.2554	-1.09015	P+			10.8332	0.14589
	CRC	No.72	0.427		0.120974	-0.917309	P+			459.42	0.160212
	CRC	No.73	0.263		5.62444	0.750079	P+			0.580604	0.132849
	CRC	No.74	0.207		20.8656	1.31943	P+			2.47876	0.180107
	CRC	No.75		0.451	68.9736	-1.16132	P+			0.160212	0.0209009
	CRC	No.76		0.437	95.724	-1.01898	P+			0.102689	0.683989
	CRC	No.77		0.16	62701.8	1.79728	P+			0.132849	0
	CRC	No.78		0.446	77.5386	-1.11048	P+			0.0474254	0
	CRC	No.79	0.414		0.164007	-0.785138	P+			0.135996	0
	CRC	No.80		0.451	68.9736	-1.16132	P+			0.132849
	CRC	No.81	0.432		0.107611	-0.968144	P+			0.0474254
	CRC	No.82		0.179	40189	1.60411	P+			0.152884
	CRC	No.83		0.217	16510.5	1.21776	P+			0.167892
	CRC	No.84		0.458	58.5483	-1.23249	P+			0.126772
	CRC	No.85		0.448	73.9919	-1.13082	P+			0.193211
	CRC	No.86		0.422	135.996	-0.866474	P+			0.18874
	CRC	No.87		0.483	32.6091	-1.48666	P+			0.105121
	CRC	No.88		0.425	126.772	-0.896975	P+			0.118175
	CRC	No.89	0.431		0.11016	-0.957977	P+			0.139217
	CRC	No.90		0.412	171.868	-0.764804	P+			110.16
	CRC	No.91		0.438	93.5091	-1.02915	P+			145.89
	CRC	No.92		0.472	42.1867	-1.37482	P+			0.0871672
	CRC	No.93		0.441	87.1672	-1.05965	P+			81.2554
	CRC	No.94	0.212		18.5608	1.2686	P+			0.120974
	CRC	No.95	0.269		4.88739	0.689077	P+			5.62444
	CRC	No.96	0.274		4.34752	0.638242	P+			20.8656
	CRC	No.97		0.416	156.505	-0.805472	P+			68.9736
	CRC	No.98	0.206		21.3598	1.3296	P+			95.724
	CRC	No.99		0.48	34.9816	-1.45616	P+			62701.8
	CRC	No.100		0.46	55.8702	-1.25282	P+			77.5386
	CRC	No.101		0.367	492.846	-0.307289	P+			0.164007
	CRC	No.102		0.356	637.6	-0.195452	P+			68.9736
	CRC	No.103		0.465	49.6987	-1.30366	P+			0.107611
	CRC	No.104		0.48	34.9816	-1.45616	P+			40189
	CRC	No.105	0.482		0.0333815	-1.47649	P+			16510.5
	H.Control	No.106	0.253		7.10803	0.851749	P+			58.5483
	H.Control	No.107	0.216		16.9016	1.22793	P+			73.9919
	H.Control	No.108	0.434		0.102689	-0.988478	P+			135.996
	H.Control	No.109	0.484		0.0318546	-1.49683	P+			32.6091
	H.Control	No.110	0.431		0.11016	-0.957977	P+			126.772
	H.Control	No.111	0.45		0.0706074	-1.15115	P+			0.11016
	CRC	No.112		0.372	438.406	-0.358124	P+			171.868
	CRC	No.113		0.338	971.749	-0.012446	P+			93.5091
	CRC	No.114		0.234	11089.8	1.04492	P+			42.1867
	H.Control	No.115	0.406		0.197787	-0.703802	P+			87.1672
	H.Control	No.116	0.306		2.05541	0.312898	P+			18.5608
	CRC	No.117		0.306	2055.41	0.312898	P+			4.88739
	CRC	No.118	0.237		10.3376	1.01442	P+			4.34752
	CRC	No.119	0.203		22.9139	1.3601	P+			156.505
	H.Control	No.120	0.392		0.274496	-0.561464	P+			21.3598
	CRC	No.121		0.408	188.74	-0.724136	P+			34.9816
	CRC	No.122		0.245	8572.06	0.933085	P+			55.8702
	H.Control	No.123	N-		0	0	N-			492.846
	CRC	No.124	0.286		3.28275	0.516238	P+			637.6
	CRC	No.125		0.489	28.3359	-1.54766	P+			49.6987
	H.Control	No.126	N-		0	0	N-			34.9816
	CRC	No.127	0.24		9.63651	0.98392	P+			0.0333815
	H.Control	No.128	N-		0	0	N-			438.406
	H.Control	No.129	N-		0	0	N-			971.749
	CRC	No.130		0.363	541.226	-0.266621	P+			11089.8
	CRC	No.131		0.492	26.4141	-1.57816	P+			2055.41
	H.Control	No.132	N-		0	0	N-			10.3376
	CRC	No.133		0.413	167.892	-0.774971	P+			22.9139
	H.Control	No.134	N-		0	0	N-			188.74
	CRC	No.135		0.485	31.1175	-1.50699	P+			8572.06
	H.Control	No.136	N-		0	0	N-			3.28275
	CRC	No.137		0.473	41.2106	-1.38499	P+			28.3359
	H.Control	No.138	N-		0	0	N-			9.63651
	CRC	No.139		0.458	58.5483	-1.23249	P+			541.226
	CRC	No.140		0.483	32.6091	-1.48666	P+			26.4141
	H.Control	No.141	N-		0	0	N-			167.892
	H.Control	No.142	N-		0	0	N-			31.1175
	CRC	No.143		0.483	32.6091	-1.48666	P+			41.2106
	CRC	No.144		0.351	716.775	-0.144617	P+			58.5483
	H.Control	No.145	N-		0	0	N-			32.6091
	CRC	No.146		0.205	21865.8	1.33976	P+			32.6091
	CRC	No.147	0.253		7.10803	0.851749	P+			716.775
	CRC	No.148	0.225		13.6907	1.13643	P+			21865.8
	CRC	No.149		0.38	363.53	-0.43946	P+			7.10803
	CRC	No.150		0.294	2722.09	0.434902	P+			13.6907
	CRC	No.151		0.391	280.998	-0.551297	P+			363.53
	CRC	No.152	0.227		13.0644	1.11609	P+			2722.09
	CRC	No.153	0.211		19.0004	1.27876	P+			280.998
	CRC	No.154		0.181	38350.7	1.58377	P+			13.0644
	CRC	No.155		0.253	7108.03	0.851749	P+			19.0004
	CRC	No.156	0.22		15.3908	1.18726	P+			38350.7
	CRC	No.157	0.223		14.3469	1.15676	P+			7108.03
	CRC	No.158	0.213		18.1313	1.25843	P+			15.3908
	CRC	No.159	0.218		16.1285	1.20759	P+			14.3469
	CRC	No.160	0.22		15.3908	1.18726	P+			18.1313
	CRC	No.161		0.462	53.3146	-1.27315	P+			16.1285
	CRC	No.162		0.252	7276.39	0.861916	P+			15.3908
	CRC	No.163	0.215		17.3019	1.23809	P+			53.3146
	CRC	No.164	0.205		21.8658	1.33976	P+			7276.39
	CRC	No.165		0.441	87.1672	-1.05965	P+			17.3019
	CRC	No.166	0.473		0.0412106	-1.38499	P+			21.8658
	CRC	No.167	0.468		0.046328	-1.33416	P+			87.1672
	CRC	No.168	0.412		0.171868	-0.764804	P+			0.0412106
	CRC	No.169		0.464	50.8759	-1.29349	P+			0.046328
	CRC	No.170	0.214		17.7118	1.24826	P+			0.171868
	CRC	No.171	0.42		0.142515	-0.84614	P+			50.8759
	CRC	No.172	0.423		0.132849	-0.876641	P+			17.7118
	CRC	No.173		0.414	164.007	-0.785138	P+			0.142515
	CRC	No.174	0.419		0.14589	-0.835973	P+			0.132849
	CRC	No.175	0.413		0.167892	-0.774971	P+			164.007
	CRC	No.176	0.414		0.164007	-0.785138	P+			0.14589
	CRC	No.177	0.215		17.3019	1.23809	P+			0.167892
	CRC	No.178		0.424	129.775	-0.886808	P+			0.164007
	CRC	No.179		0.339	949.264	-0.022613	P+			17.3019
	CRC	No.180		0.381	355.118	-0.449627	P+			129.775
	H.Control	No.181	0.461		0.0545774	-1.26299	P+			949.264
	CRC	No.182		0.198	25759.3	1.41093	P+			355.118
	CRC	No.183		0.374	418.352	-0.378458	P+			25759.3
	CRC	No.184	0.213		18.1313	1.25843	P+			418.352
	CRC	No.185		0.201	24012.3	1.38043	P+			18.1313
	CRC	No.186		0.225	13690.7	1.13643	P+			24012.3
	CRC	No.187		0.253	7108.03	0.851749	P+			13690.7
	CRC	No.188		0.267	5121.66	0.709411	P+			7108.03
	CRC	No.189		0.302	2257.18	0.353566	P+			5121.66
	CRC	No.190		0.342	884.883	-0.053114	P+			2257.18
	CRC	No.191	0.214		17.7118	1.24826	P+			884.883
	CRC	No.192		0.261	5894.04	0.770413	P+			17.7118
	CRC	No.193		0.453	65.8187	-1.18165	P+			5894.04
	CRC	No.194		0.483	32.6091	-1.48666	P+			65.8187
	CRC	No.195		0.271	4663.83	0.668743	P+			32.6091
	CRC	No.196		0.27	4774.3	0.67891	P+			4663.83
	CRC	No.197	0.429		0.11544	-0.937643	P+			4774.3
	CRC	No.198		0.259	6176.56	0.790747	P+			0.11544
	CRC	No.199		0.416	156.505	-0.805472	P+			6176.56
	CRC	No.200		0.273	4450.5	0.648409	P+			156.505
	CRC	No.201		0.435	100.312	-0.998645	P+			4450.5
	CRC	No.202		0.296	2597.57	0.414568	P+			100.312
	CRC	No.203		0.41	180.107	-0.74447	P+			2597.57
	CRC	No.204		0.404	207.268	-0.683468	P+			180.107
	CRC	No.205		0.336	1018.33	0.007888	P+			207.268
	CRC	No.206		0.293	2786.56	0.445069	P+			1018.33
	CRC	No.207		0.335	1042.45	0.018055	P+			2786.56
	H.Control	No.208	0.424		0.129775	-0.886808	P+			1042.45
	CRC	No.209	0.212		18.5608	1.2686	P+			18.5608
	CRC	No.210		0.396	249.959	-0.602132	P+			249.959
	CRC	No.211		0.397	244.175	-0.612299	P+			244.175
	CRC	No.212		0.376	399.216	-0.398792	P+			399.216
	CRC	No.213		0.38	363.53	-0.43946	P+			363.53
	CRC	No.214		0.385	323.374	-0.490295	P+			323.374
	CRC	No.215		0.43	112.769	-0.94781	P+			112.769
	CRC	No.216		0.373	428.261	-0.368291	P+			428.261
	CRC	No.217		0.384	331.034	-0.480128	P+			331.034
	CRC	No.218		0.404	207.268	-0.683468	P+			207.268
	CRC	No.219		0.377	389.979	-0.408959	P+			389.979
	CRC	No.220		0.4	227.615	-0.6428	P+			227.615
	CRC	No.221		0.441	87.1672	-1.05965	P+			87.1672
	CRC	No.222		0.401	222.348	-0.652967	P+			222.348
	CRC	No.223		0.484	31.8546	-1.49683	P+			31.8546
	H.Control	No.224	0.426		0.123839	-0.907142	P+			132.849
	H.Control	No.225	N-		0	0	N-			21.35
	H.Control	No.226	0.412		0.171868	-0.764804	P+			408.672
	H.Control	No.227	0.415		0.160212	-0.795305	P+			37.5268
	H.Control	No.228	0.41		0.180107	-0.74447	P+			5.36469
	H.Control	No.229	0.437		0.095724	-1.01898	P+
	H.Control	No.230	0.428		0.118175	-0.927476	P+
	H.Control	No.231	0.421		0.139217	-0.856307	P+
	H.Control	No.232	0.413		0.167892	-0.774971	P+
	H.Control	No.233	0.49		0.0276802	-1.55783	P+
	H.Control	No.234	0.226		13.3739	1.12626	P+
	H.Control	No.235	0.214		17.7118	1.24826	P+
	CRC	No.236		0.423	132.849	-0.876641	P+
	H.Control	No.237		0.488	29.0071	-1.5375	P+
	CRC	No.238	0.206		21.35	1.3296	P+
	CRC	No.239		0.375	408.672	-0.388625	P+
	H.Control	No.240	0.415		0.160212	-0.795305	P+
	CRC	No.241		0.477	37.5268	-1.42566	P+
	H.Control	No.242	0.419		0.14589	-0.835973	P+
	CRC	No.243	0.265		5.36469	0.729745	P+
	H.Control	No.244	0.415		0.160212	-0.795305	P+
	H.Control	No.245	0.423		0.132849	-0.876641	P+
	H.Control	No.246	0.41		0.180107	-0.74447	P+
	H.Control	No.247	0.502		0.0209009	-1.67983	P+
	H.Control	No.248	0.353		0.683989	-0.164951	P+
	H.Control	No.249	N-		0	0	N-
	H.Control	No.250	N-		0	0	N-
	H.Control	No.251	N-		0	0	N-

## Sheet: Sheet2
		Sample		Absorbance	5 min	10 min	15 min	20 min	25 min	30 min	35 min	40 min
		No. 43		350	0.232	0.228	0.225	0.225	0.217	0.217	0.213	0.205
				360	0.267	0.267	0.257	0.261	0.253	0.249	0.245	0.241
				370	0.252	0.252	0.269	0.277	0.281	0.285	0.289	0.297
				380	0.216	0.236	0.269	0.289	0.309	0.329	0.345	0.362
				390	0.2	0.24	0.285	0.321	0.358	0.394	0.422	0.45
				400	0.232	0.279	0.337	0.386	0.43	0.474	0.51	0.551
				410	0.263	0.322	0.39	0.446	0.502	0.551	0.599	0.635
				420	0.303	0.358	0.434	0.49	0.551	0.607	0.651	0.695
				430	0.322	0.385	0.458	0.522	0.579	0.631	0.683	0.724
				440	0.338	0.397	0.466	0.522	0.575	0.623	0.671	0.712
				450	0.342	0.393	0.446	0.494	0.539	0.579	0.619	0.655
				460	0.338	0.374	0.418	0.45	0.486	0.514	0.543	0.571
				470	0.338	0.358	0.386	0.386	0.43	0.442	0.458	0.47
				480	0.358	0.358	0.366	0.366	0.366	0.366	0.366	0.366
				490	0.385	0.366	0.354	0.333	0.313	0.297	0.285	0.273
				500	0.441	0.401	0.374	0.333	0.297	0.261	0.233	0.209
				510	0.535	0.472	0.426	0.362	0.301	0.253	0.209	0.172
				520	0.649	0.559	0.49	0.41	0.333	0.261	0.205	0.152
				530	0.767	0.673	0.583	0.478	0.378	0.289	0.213	0.156
				540	0.96	0.823	0.712	0.575	0.458	0.345	0.245	0.177
				550	1.201	1.039	0.889	0.716	0.567	0.426	0.309	0.217
				560	1.342	1.153	0.989	0.804	0.631	0.474	0.341	0.238
				570	1.019	0.866	0.744	0.603	0.478	0.354	0.257	0.177
				580	0.5	0.417	0.358	0.297	0.221	0.168	0.12	0.08
				590	0.165	0.153	0.128	0.08	0.06	0.08	0.044	0.024
				600	0.059	0.051	0.044	0.028	0.016	0.024	0.016	0.008
				610	0.019	0.011	0.012	0.004	0.012	0.012	0.008	0.004
				620	0	0	0	0	0.004	0.004	0	0
				630	0	0	0	0	0	0	0	0
				640	0	0	0	0	0	0	0	0
				650	0	0.003	0	0	0	0	0	0
		560nm	min	0	5	10	15	20	25	30	35	40	45	50	55	60
		No. 44		1.35	1.332	1.177	0.983	0.828	0.641	0.464	0.391	0.372	0.37	0.37	0.37	0.37
		No. 45		1.35	1.331	1.224	1.153	1.051	0.989	0.967	0.967	0.967	0.967	0.967	0.967	0.967
		No. 46		1.35	1.341	1.313	1.283	1.253	1.223	1.193	1.163	1.136	1.136	1.136	1.136	1.136
		No. 47		1.35	1.308	1.29	1.237	1.184	1.131	1.078	1.026	0.969	0.969	0.969	0.969	0.969
		No. 48		1.35	1.328	1.334	1.326	1.318	1.31	1.306	1.293	1.285	1.285	1.285	1.285	1.285
		No. 49		1.35	1.339	1.212	1.081	0.951	0.82	0.691	0.589	0.502	0.498	0.497	0.497	0.497
		No. 50		1.35	1.336	1.321	1.299	1.277	1.255	1.233	1.212	1.19	1.19	1.19	1.19	1.19
		No. 51		1.35	1.334	1.198	1.054	0.91	0.766	0.621	0.477	0.373	0.362	0.36	0.36	0.36
		No. 52		1.35	1.328	1.152	0.961	0.77	0.579	0.428	0.351	0.313	0.3	0.298	0.298	0.298
		No. 53		1.35	1.322	1.198	1.005	0.885	0.725	0.561	0.449	0.422	0.416	0.415	0.415	0.415
				absorbtion using a spectrophotometer				F. nucleatum DNA ng/ul
		560nm		0 min	45 min	60 min		45 min	60 min				t-Test: Two-Sample Assuming Equal Variances						Anova: Single Factor
		No. 182		1.35	0.199	0.198		1.40077	1.41093
		No. 183		1.35	0.376	0.374		-0.398792	-0.378458					45 min	60 min				SUMMARY
		No. 184		1.35	0.215	0.213		1.23809	1.25843				Mean	0.197933	0.212401				Groups	Count	Sum	Average	Variance
		No. 185		1.35	0.202	0.201		1.37027	1.38043				Variance	0.748076	0.749089				45 min	26	5.14625	0.197933	0.748076
		No. 186		1.35	0.227	0.225		1.11609	1.13643				Observations	26	26				60 min	26	5.52243	0.212401	0.749089
		No. 187		1.35	0.254	0.253		0.841582	0.851749				Pooled Variance	0.748582
		No. 188		1.35	0.269	0.267		0.689077	0.709411				Hypothesized Mean Difference	0
		No. 189		1.35	0.303	0.302		0.343399	0.353566				df	50					ANOVA
		No. 190		1.35	0.344	0.342		-0.073448	-0.053114				t Stat	-0.0602939					Source of Variation	SS	df	MS	F	P-value	F crit
		No. 191		1.35	0.216	0.214		1.22793	1.24826				P(T<=t) one-tail	0.476081					Between Groups	0.00272136	1	0.00272136	0.00363535	0.952162	4.03431
		No. 192		1.35	0.262	0.261		0.760246	0.770413				t Critical one-tail	1.67591					Within Groups	37.4291	50	0.748582
		No. 193		1.35	0.455	0.453		-1.20199	-1.18165				P(T<=t) two-tail	0.952162
		No. 194		1.35	0.484	0.483		-1.49683	-1.48666				t Critical two-tail	2.00856					Total	37.4318	51
		No. 195		1.35	0.273	0.271		0.648409	0.668743
		No. 196		1.35	0.271	0.27		0.668743	0.67891
		No. 197		1.35	0.43	0.429		-0.94781	-0.937643
		No. 198		1.35	0.261	0.259		0.770413	0.790747
		No. 199		1.35	0.417	0.416		-0.815639	-0.805472
		No. 200		1.35	0.274	0.273		0.638242	0.648409
		No. 201		1.35	0.437	0.435		-1.01898	-0.998645
		No. 202		1.35	0.298	0.296		0.394234	0.414568
		No. 203		1.35	0.411	0.41		-0.754637	-0.74447
		No. 204		1.35	0.405	0.404		-0.693635	-0.683468
		No. 205		1.35	0.337	0.336		-0.002279	0.007888
		No. 206		1.35	0.294	0.293		0.434902	0.445069
		No. 207		1.35	0.336	0.335		0.007888	0.018055

## Sheet: Sheet3
		Wavelength	Negative Control	Sample X	Positive Control
		340	0.75	0.62	0.63
		360	0.75	0.63	0.65
		380	0.71	0.66	0.69
		400	0.73	0.7	0.76
		420	0.77	0.77	0.8
		440	0.75	0.75	0.77
		460	0.73	0.71	0.71
		480	0.71	0.65	0.66
		500	0.765	0.59	0.62
		520	0.845	0.582	0.58
		540	0.925	0.595	0.551
		560	1.015	0.632	0.602
		580	0.815	0.555	0.542
		600	0.65	0.534	0.53
		620	0.59	0.526	0.518
		640	0.53	0.518	0.506
		660	0.5	0.514	0.5

## Sheet: Sheet4
	F. nucleatum con. (Log10 ng/ul) of three stool samples from the same participant
	Sample	Std		1st sample	2nd sample	3rd sample		Avd
	no.111	0.00714866	<0.01	-1.15	-1.1591	-1.145		-1.15137
	no.112	0.00920887	<0.01	-0.3661	-0.348	-0.36		-0.358033
	no.113	0.00916515	<0.01	-0.0144	-0.0204	-0.0024		-0.0124
	no.114	0.00877895	<0.01	1.0369	1.054	1.042		1.0443
	no.115	0.00960278	<0.01	-0.7058	-0.7118	-0.693		-0.703533
	no.116	0.00882119	<0.01	0.3048	0.322	0.31		0.312267
	no.117	0.00927434	<0.01	0.323	0.3108	0.3048		0.312867
	no.118	0.00954219	<0.01	1.025	1.0064	1.012		1.01447
	no.119	0.00916515	<0.02	1.358	1.37	1.352		1.36
	no.120	0.00938367	<0.01	-0.5634	-0.5694	-0.551		-0.561267
	no.121	0.0114282	(=) 0.01	-0.7321	-0.71	-0.7261		-0.722733
	no.122	0.00754983	<0.01	0.931	0.94	0.925		0.932
	no.123	0	<0.01	0	0	0		0
	no.124	0.00905612	<0.01	0.5082	0.526	0.5142		0.516133
	no.125	0.0133886	(=) 0.01	-1.53	-1.5496	-1.5556		-1.54507
	no.126	0	<0.01	0	0	0		0
	no.127	0.00971253	<0.01	0.994	0.975	0.981		0.983333
	no.128	0	<0.01	0	0	0		0
	no.129	0	<0.01	0	0	0		0
	no.130	0.00949316	(=) 0.01	-0.2686	-0.256	-0.2746		-0.2664
	no.131	0.0120968	(=) 0.01	-1.582	-1.564	-1.587		-1.57767
	no.132	0	<0.01	0	0	0		0
	no.133	0.00965764	<0.01	-0.7769	-0.7829	-0.764		-0.7746
	no.134	0	<0.01	0	0	0		0
	t-Test: Paired Two Sample for Means					t-Test: Paired Two Sample for Means					t-Test: Paired Two Sample for Means
		1st sample	Avd				2nd sample	Avd				3rd sample	Avd
	Mean	-0.05035	-0.0499042			Mean	-0.048625	-0.0499042			Mean	-0.0507375	-0.0499042
	Variance	0.632479	0.632193			Variance	0.633953	0.632193			Variance	0.630291	0.632193
	Observations	24	24			Observations	24	24			Observations	24	24
	Pearson Correlation	0.999968				Pearson Correlation	0.999951				Pearson Correlation	0.999969
	Hypothesized Mean Difference	0				Hypothesized Mean Difference	0				Hypothesized Mean Difference	0
	df	23				df	23				df	23
	t Stat	-0.344338				t Stat	0.787842				t Stat	-0.639665
	P(T<=t) one-tail	0.36686				P(T<=t) one-tail	0.219417				P(T<=t) one-tail	0.264356
	t Critical one-tail	1.71387				t Critical one-tail	1.71387				t Critical one-tail	1.71387
	P(T<=t) two-tail	0.73372				P(T<=t) two-tail	0.438833				P(T<=t) two-tail	0.528711
	t Critical two-tail	2.06866				t Critical two-tail	2.06866				t Critical two-tail	2.06866

## Sheet: Sheet5
																							Table ( ) Proposed method for real-time QLAMP-PhR for ten randomly samples (from No.43 to No.52).
		Method A					Method B					Method C					Method D						Method	Implementation	Features	Problems	Solving the problem
	560nm	60 min		Fn con. (Log10 ng/ul)	ng/ul		60 min		Fn con. (Log10 ng/ul)	ng/ul		60 min		Fn con. (Log10 ng/ul)	ng/ul		60 min		Fn con. (Log10 ng/ul)	ng/ul
	No. 43	0.235	0.235	1.03476	10.8332		0.236	0.236	1.02459	10.5825		0.396	0.396	-0.602132	0.249959		0.465	0.465	-1.30366	0.0496987			Method (A)	Phenol red solution is added at the end and after stopping the LAMP reaction	It provides a distinct color to the final reaction mixture that corresponds to the pH value and the amount of DNA template	This method will not be a “real-time”	This quantitative method provides an accurate result for the amount of target DNA and eliminates the need for real-time monitoring of the LAMP reaction
	No. 44	0.37	0.37	-0.33779	459.42		0.371	0.371	-0.347957	448.79		0.447	0.447	-1.12065	75.7445		0.508	0.508	-1.74084	18.162			Addition of phenol red at the end of the QLAMP-PhR reaction
	No. 45	0.717	0	0	0		0.717	0	0	0		0.717	0	0	0		0.717	0	0	0			Method (B)	Prepare 10 replicates, for example, of each sample and initiate the LAMP reaction in all replicates simultaneously. Gradually stop the reaction for this set of tubes at specific time intervals (e.g., every 5 minutes), then add phenol red solution after stopping the reaction	Monitor the progress of the QLAMP-PhR reaction in “semi real-time” from the beginning, while avoiding the presence of contaminants such as phenol red	This requires about ten times more resources, effort, and cost, and it also increases the likelihood of technical and human errors	Add phenol red at the end after stopping the LAMP reaction for only one replicate
	No. 46	1.136	0	0	0		1.136	0	0	0		1.136	0	0	0		1.136	0	0	0			Multiple replicates of each sample by QLAMP-PhR
	No. 47	0.969	0	0	0		0.969	0	0	0		0.969	0	0	0		0.969	0	0	0			Method (C)	Phenol red solution is added along with the Master mix before starting the LAMP reaction	The progress of the QLAMP-PhR reaction is monitored in real-time from the beginning (using the naked eye or an integrated spectrophotometer device)	The presence of phenol red in the reaction mixture can act as a contaminant and may introduce false quantitative results.	Phenol red is added at the end after stopping the LAMP reaction, and then the absorption is measured using a spectrophotometer
	No. 48	1.285	0	0	0		1.285	0	0	0		1.285	0	0	0		1.285	0	0	0			Addition of phenol red before starting the QLAMP-PhR reaction			We need an integrated spectrophotometer device to directly measure the absorbance in real-time, which increases technical costs and the need for equipment
	No. 49	0.497	0.497	-1.629	0.0234964		0.5	0.5	-1.6595	0.0219028		0.549	0.549	-2.15768	0.00695532		0.596	0.596	-2.63553	0.00231456			Method (D)	Prepare a large volume of the reaction mixture (Master mix) and initiate the LAMP reaction. Then, every 5 minutes, take 5ul of the reaction mixture into a new tube and stop the reaction	Monitor the progress of the QLAMP-PhR reaction in “semi real-time” from the beginning, while avoiding the presence of contaminants such as phenol red	This requires about ten times more resources, effort, and cost, and it also increases the likelihood of technical and human errors.	Add phenol red at the end after stopping the LAMP reaction without opening or taking any volume from the reaction tube
	No. 50	1.19	0	0	0		1.19	0	0	0		1.19	0	0	0		1.19	0	0	0			Take a part of the QLAMP-PhR reaction mixture at regular time intervals			Additionally, the reaction tubes will be susceptible to contamination with each tube opening and taking the needed volume, this volume will be uneven due to the ongoing polymerization reaction and the irregular distribution of the products within the reaction mixture, resulting in imprecise results
	No. 51	0.36	0.36	-0.23612	0.580604		0.362	0.362	-0.256454	0.554046		0.441	0.441	-1.05965	0.0871672		0.503	0.503	-1.69	0.0204173
	No. 52	0.298	0.298	0.394234	2.47876		0.306	0.306	0.312898	2.05541		0.393	0.393	-0.571631	0.268145		0.433	0.433	-0.978311	0.105121
	Avd			1.9762	94.6672				1.96568	92.4007				1.18388	15.2713				0.564419	3.66791
		Method A	Method B	Method C	Method D		t-Test: Paired Two Sample for Means					t-Test: Paired Two Sample for Means					t-Test: Paired Two Sample for Means
	No. 43	1.03476	1.02459	-0.602132	-1.30366
	No. 44	-0.33779	-0.347957	-1.12065	-1.74084			Method A	Method B				Method A	Method C				Method A	Method D
	No. 49	-1.629	-1.6595	-2.15768	-2.63553		Mean	-0.154784	-0.185285			Mean	-0.154784	-1.10235			Mean	-0.154784	-1.66967
	No. 51	-0.23612	-0.256454	-1.05965	-1.69		Variance	0.98246	0.979204			Variance	0.98246	0.411942			Variance	0.98246	0.387578
	No. 52	0.394234	0.312898	-0.571631	-0.978311		Observations	5	5			Observations	5	5			Observations	5	5
							Pearson Correlation	0.999553				Pearson Correlation	0.95967				Pearson Correlation	0.912988
		Method A	Method B	Method C	Method D		Hypothesized Mean Difference	0				Hypothesized Mean Difference	0				Hypothesized Mean Difference	0
	Log(Avd)	1.976	1.965	1.184	0.564		df	4				df	4				df	4
							t Stat	2.30089				t Stat	5.08872				t Stat	6.86775
							P(T<=t) one-tail	0.0414287				P(T<=t) one-tail	0.00351887				P(T<=t) one-tail	0.00117718
							t Critical one-tail	2.13185				t Critical one-tail	2.13185				t Critical one-tail	2.13185
							P(T<=t) two-tail	0.0828574				P(T<=t) two-tail	0.00703774				P(T<=t) two-tail	0.00235436
							t Critical two-tail	2.77645				t Critical two-tail	2.77645				t Critical two-tail	2.77645

## Sheet: Sheet6
				absorbtion using a spectrophotometer						F. nucleatum DNA Log10 (ng/ul) by Abs results						F. nucleatum DNA Log10 (ng/ul) multiply by DF
				Abs	Abs with diluted by DF						(ng/ul) with diluted by DF						(ng/ul) multiply by DF
		Dilution Factor (DF)		1X	10X	100X	1000X			1X	10X	100X	1000X			1X	10X	100X	1000X
		No.147		0.253	0.351	0.449	0.548			0.851749	-0.144617	-1.14098	-2.14752			0.851749	0.855383	0.859017	0.852484
		No.148		0.225	0.323	0.421	0.52			1.13643	0.140059	-0.856307	-1.86284			1.13643	1.14006	1.14369	1.13716
		No.152		0.227	0.325	0.423	0.522			1.11609	0.119725	-0.876641	-1.88317			1.11609	1.11972	1.12336	1.11683
		No.153		0.211	0.309	0.407	0.506			1.27876	0.282397	-0.713969	-1.7205			1.27876	1.2824	1.28603	1.2795
		No.156		0.22	0.318	0.416	0.515			1.18726	0.190894	-0.805472	-1.81201			1.18726	1.19089	1.19453	1.18799
		No.157		0.223	0.321	0.419	0.518			1.15676	0.160393	-0.835973	-1.84251			1.15676	1.16039	1.16403	1.15749
		No.158		0.213	0.311	0.409	0.508			1.25843	0.262063	-0.734303	-1.74084			1.25843	1.26206	1.2657	1.25916
		No.159		0.218	0.316	0.414	0.513			1.20759	0.211228	-0.785138	-1.79167			1.20759	1.21123	1.21486	1.20833
		No.160		0.22	0.318	0.416	0.515			1.18726	0.190894	-0.805472	-1.81201			1.18726	1.19089	1.19453	1.18799
		No.163		0.215	0.313	0.411	0.51			1.23809	0.241729	-0.754637	-1.76117			1.23809	1.24173	1.24536	1.23883
		No.164		0.205	0.303	0.401	0.5			1.33976	0.343399	-0.652967	-1.6595			1.33976	1.3434	1.34703	1.3405
		No.170		0.214	0.312	0.41	0.509			1.24826	0.251896	-0.74447	-1.751			1.24826	1.2519	1.25553	1.249
		No.177		0.215	0.313	0.411	0.51			1.23809	0.241729	-0.754637	-1.76117			1.23809	1.24173	1.24536	1.23883
		No.184		0.213	0.311	0.409	0.508			1.25843	0.262063	-0.734303	-1.74084			1.25843	1.26206	1.2657	1.25916
		No.191		0.214	0.312	0.41	0.509			1.24826	0.251896	-0.74447	-1.751			1.24826	1.2519	1.25553	1.249
																	1X/10X	1X/100X	1X/1000X
		P value of t-Test															0.92962	0.859816	0.985746
															Anova: Single Factor
		t-Test: Two-Sample Assuming Equal Variances				t-Test: Two-Sample Assuming Equal Variances				t-Test: Two-Sample Assuming Equal Variances
															SUMMARY
			1X	10X			1X	100X			1X	1000X			Groups	Count	Sum	Average	Variance
		Mean	1.19675	1.20038		Mean	1.19675	1.20402		Mean	1.19675	1.19748			1X	15	17.9512	1.19675	0.0124701
		Variance	0.0124701	0.0124701		Variance	0.0124701	0.0124701		Variance	0.0124701	0.0124701			10X	15	18.0057	1.20038	0.0124701
		Observations	15	15		Observations	15	15		Observations	15	15			100X	15	18.0603	1.20402	0.0124701
		Pooled Variance	0.0124701			Pooled Variance	0.0124701			Pooled Variance	0.0124701				1000X	15	17.9623	1.19748	0.0124701
		Hypothesized Mean Difference	0			Hypothesized Mean Difference	0			Hypothesized Mean Difference	0
		df	28			df	28			df	28
		t Stat	-0.0891211			t Stat	-0.178242			t Stat	-0.0180253				ANOVA
		P(T<=t) one-tail	0.46481			P(T<=t) one-tail	0.429908			P(T<=t) one-tail	0.492873				Source of Variation	SS	df	MS	F	P-value	F crit
		t Critical one-tail	2.46714			t Critical one-tail	2.46714			t Critical one-tail	2.46714				Between Groups	0.000490726	3	0.000163575	0.0131174	0.997922	2.76943
		P(T<=t) two-tail	0.92962			P(T<=t) two-tail	0.859816			P(T<=t) two-tail	0.985746				Within Groups	0.698326	56	0.0124701
		t Critical two-tail	2.76326			t Critical two-tail	2.76326			t Critical two-tail	2.76326
															Total	0.698817	59

## Sheet: Sheet7
		560nm	F. nucleatum DNA ng/ul	560nm	0 min	5 min	10 min	15 min	20 min	25 min	30 min	35 min	40 min	45 min	50 min	55 min	60 min
		Negative Controle	0	N-	1.35	1.349	1.342	1.339	1.338	1.338	1.336	1.334	1.334	1.334	1.334	1.334	1.334
		Standard	2e-05	S20	1.35	1.346	1.333	1.305	1.293	1.292	1.292	1.292	1.292	1.292	1.292	1.292	1.292
		Standard	0.0002	S19	1.35	1.343	1.324	1.299	1.292	1.291	1.291	1.291	1.291	1.291	1.291	1.291	1.291
		Standard - LODs	0.0005	S18	1.35	1.34	1.321	1.253	1.062	0.897	0.781	0.698	0.665	0.661	0.661	0.661	0.661
		Standard	0.001	S17	1.35	1.34	1.318	1.242	1.031	0.862	0.735	0.648	0.635	0.632	0.632	0.632	0.632
		Standard	0.002	S16	1.35	1.34	1.315	1.237	0.991	0.826	0.697	0.611	0.605	0.603	0.602	0.602	0.602
		Standard	0.02	S15	1.35	1.337	1.306	1.213	0.963	0.797	0.668	0.553	0.515	0.513	0.512	0.512	0.512
		Standard	0.05	S14	1.35	1.334	1.297	1.189	0.935	0.759	0.631	0.512	0.471	0.466	0.463	0.463	0.463
		Standard	0.1	S13	1.35	1.331	1.288	1.165	0.907	0.729	0.602	0.477	0.448	0.434	0.434	0.434	0.434
		Standard	0.15	S12	1.35	1.328	1.279	1.141	0.879	0.697	0.567	0.454	0.425	0.417	0.417	0.417	0.417
		Standard	0.2	S11	1.35	1.325	1.27	1.117	0.851	0.666	0.541	0.428	0.396	0.393	0.392	0.392	0.392
		Standard	0.5	S10	1.35	1.322	1.261	1.093	0.823	0.633	0.503	0.402	0.367	0.366	0.366	0.366	0.366
		Standard	1	S9	1.35	1.319	1.252	1.069	0.795	0.598	0.465	0.376	0.343	0.34	0.339	0.339	0.339
		Standard	1.5	S8	1.35	1.316	1.243	1.045	0.767	0.568	0.427	0.35	0.326	0.324	0.324	0.324	0.324
		Standard	2	S7	1.35	1.313	1.234	1.021	0.739	0.533	0.389	0.334	0.321	0.316	0.315	0.315	0.315
		Standard	5	S6	1.35	1.31	1.225	0.997	0.711	0.497	0.351	0.298	0.269	0.268	0.268	0.268	0.268
		Standard	10	S5	1.35	1.307	1.216	0.973	0.683	0.465	0.313	0.259	0.242	0.238	0.238	0.238	0.238
		Standard	15	S4	1.35	1.304	1.207	0.949	0.655	0.426	0.275	0.234	0.222	0.22	0.22	0.22	0.22
		Standard	20	S3	1.35	1.301	1.198	0.925	0.627	0.394	0.247	0.212	0.2	0.198	0.198	0.198	0.198
		Standard	200	S2	1.35	1.298	1.189	0.901	0.599	0.356	0.199	0.141	0.121	0.119	0.118	0.118	0.118
		Standard	2000	S1	1.35	1.295	1.18	0.877	0.571	0.321	0.161	0.068	0.034	0.013	0.013	0.013	0.013

## Sheet: Sheet8
		560nm	560nm		0 min	5 min	10 min	15 min	20 min	25 min	30 min	35 min	40 min	45 min	50 min	55 min	60 min
		Negative Controle	N-	no-template control	1.35	1.349	1.342	1.339	1.338	1.338	1.336	1.334	1.334	1.334	1.334	1.334	1.334
		Escherichia coli (E. coli)	E.c.	Test sample	1.35	1.349	1.342	1.342	1.342	1.342	1.342	1.341	1.341	1.341	1.341	1.341	1.341
		Faecalibacterium prausnitzii	F.p.	Test sample	1.35	1.349	1.343	1.343	1.343	1.343	1.343	1.343	1.343	1.343	1.343	1.343	1.343
		Bacteroides fragilis	B.f.	Test sample	1.35	1.349	1.342	1.342	1.342	1.342	1.342	1.342	1.342	1.342	1.342	1.342	1.342
		Bifidobacterium longum	B.l.	Test sample	1.35	1.349	1.342	1.342	1.342	1.342	1.342	1.342	1.342	1.342	1.342	1.342	1.342
		Bifidobacterium bifidum	B.b.	Test sample	1.35	1.349	1.345	1.345	1.345	1.345	1.345	1.345	1.345	1.345	1.345	1.345	1.345
		Lactobacillus acidophilus	L.a.	Test sample	1.35	1.349	1.342	1.342	1.342	1.341	1.341	1.341	1.341	1.341	1.341	1.341	1.341
		Lactobacillus salivarius	L.s.	Test sample	1.35	1.349	1.342	1.342	1.342	1.342	1.341	1.341	1.341	1.341	1.341	1.341	1.341
		Clostridium difficile	C.d.	Test sample	1.35	1.349	1.343	1.343	1.343	1.343	1.343	1.343	1.343	1.343	1.343	1.343	1.343
		Salmonella spp (S. typhi)	S.t.	Test sample	1.35	1.349	1.347	1.347	1.347	1.347	1.347	1.347	1.347	1.347	1.347	1.347	1.347
		Shigella spp. (S. dysenteriae)	S.d.	Test sample	1.35	1.349	1.348	1.348	1.348	1.348	1.348	1.348	1.348	1.348	1.348	1.348	1.348
		Shigella spp. (S. flexneri)	S.f.	Test sample	1.35	1.349	1.349	1.349	1.349	1.349	1.349	1.349	1.349	1.349	1.349	1.349	1.349
		Campylobacter spp (C. jejuni)	C.j.	Test sample	1.35	1.349	1.349	1.349	1.348	1.348	1.348	1.348	1.348	1.348	1.348	1.348	1.348
		Campylobacter spp (C. coli)	C.c.	Test sample	1.35	1.35	1.35	1.35	1.35	1.35	1.35	1.35	1.35	1.35	1.35	1.35	1.35
		Yersinia enterocolitica	Y.e.	Test sample	1.35	1.349	1.349	1.349	1.349	1.349	1.349	1.349	1.349	1.349	1.349	1.349	1.349
		Standard	S10	positive control	1.35	1.322	1.261	1.093	0.823	0.633	0.503	0.402	0.367	0.366	0.366	0.366	0.366
		Mix (1:1)	Abs 60 min	ng/ul	positive control M0 ug/ml			Anova: Single Factor
		M0 (S10+dw)	0.268	5.00316
		M1 (S10+E.c.)	0.269	4.88739	5.00316			SUMMARY
		M2 (S10+F.p.)	0.269	5.00316	5.00316			Groups	Count	Sum	Average	Variance
		M3 (S10+B.f.)	0.269	4.88739	5.00316			Row 1	2	9.89055	4.94527	0.00670082
		M4 (S10+B.l.)	0.269	4.88739	5.00316			Row 2	2	10.0063	5.00316	0
		M5 (S10+B.b.)	0.269	5.00316	5.00316			Row 3	2	9.89055	4.94527	0.00670082
		M6 (S10+L.a.)	0.269	4.88739	5.00316			Row 4	2	9.89055	4.94527	0.00670082
		M7 (S10+L.s.)	0.269	4.88739	5.00316			Row 5	2	10.0063	5.00316	0
		M8 (S10+C.d.)	0.268	4.88739	5.00316			Row 6	2	9.89055	4.94527	0.00670082
		M9 (S10+S.t.)	0.269	4.88739	5.00316			Row 7	2	9.89055	4.94527	0.00670082
		M10 (S10+S.d.)	0.268	5.00316	5.00316			Row 8	2	9.89055	4.94527	0.00670082
		M11 (S10+S.f.)	0.269	5.00316	5.00316			Row 9	2	9.89055	4.94527	0.00670082
		M12 (S10+C.j.)	0.269	4.88739	5.00316			Row 10	2	10.0063	5.00316	0
		M13 (S10+C.c.)	0.269	4.88739	5.00316			Row 11	2	10.0063	5.00316	0
		M14 (S10+Y.e.)	0.269	4.88739	5.00316			Row 12	2	9.89055	4.94527	0.00670082
		M1-14	0.269	4.88739				Row 13	2	9.89055	4.94527	0.00670082
								Row 14	2	9.89055	4.94527	0.00670082
		Mix	Abs 60 min	ng/ul
		M0 (0.5ul S10 + 0.5ul dw)	0.268	5.00316				ANOVA
		M1-14	0.269	4.88739				Source of Variation	SS	df	MS	F	P-value	F crit
		N-	1.334	0				Between Groups	0.0191452	13	0.00147271	0.307692	0.979704	2.50726
		S10	0.366	10.0984				Within Groups	0.0670082	14	0.0047863
								Total	0.0861534	27
